# Supplementary material for: Context-Dependent Anti-Predator Behavior in Nymphs of the Invasive Spotted Lanternfly (Lycorma delicatula): Effects of Development, Microhabitat, and Social Environment
Source: Insects. 2025 Aug 6;16(8):815. doi: 10.3390/insects16080815 (PMC12386867; doi:10.3390/insects16080815)
Supplement: Supplementary file 1 [file insects-16-00815-s001.zip]

Archive with 1 entries (1 files):
- insects-3792352-supplementary.pdf
